# Supplementary material for: The CGA1-SNAT regulatory module potentially contributes to cytokinin-mediated melatonin biosynthesis and drought tolerance in wheat
Source: BMC Plant Biol. 2025 Mar 7;25:296. doi: 10.1186/s12870-025-06313-3 (PMC11887191; doi:10.1186/s12870-025-06313-3)
Supplement: Supplementary file 2 — Supplementary Material 2: Table S2 List of transcription factors (TFs) from 26 different families that may regulate the expression of the SNAT gene in wheat. [file 12870_2025_6313_MOESM2_ESM.xlsx]

## Sheet: Sheet1
Table S2: transcription factors (TFs) from 26 different families that may regulate the expression of the SNAT gene in wheat
TF_ID	TF_family	Pvalue	Odds_ratio
TraesCS6D03G0388600	GATA	0.0036	280.7
TraesCS5B03G0402100	WRKY	0.0045	220.48
TraesCS7B03G0132900	ARR-B	0.0051	194.86
TraesCS6B03G0969600	MIKC_MADS	0.0058	173.39
TraesCS3B03G1132000	C3H	0.0059	170.83
TraesCS3D03G0917300	C3H	0.0063	159.1
TraesCS3D03G0181300	LBD	0.0073	136.15
TraesCS6A03G0465700	GATA	0.0077	129.25
TraesCS6B03G0649400	ERF	0.0082	121.25
TraesCS4D03G0691500	AP2	0.0083	119.77
TraesCS6A03G0511700	ERF	0.0084	119.32
TraesCS1D03G0734500	G2-like	0.0088	114.09
TraesCSU03G0544800LC	GATA	0.0088	113.28
TraesCS6D03G0277600LC	FAR1	0.0089	112.48
TraesCS4A03G0202300	Dof	0.0089	112.08
TraesCS7D03G0729000	bHLH	0.0091	109.77
TraesCS5A03G0764400	ERF	0.0091	109.67
TraesCS1B03G0949700	TCP	0.0091	109.39
TraesCS4D03G0507500	Dof	0.01	95.32
TraesCS1B03G0876200	G2-like	0.011	93.09
TraesCS3A03G0395100LC	FAR1	0.011	92.89
TraesCS1A03G0766800	G2-like	0.011	89.31
TraesCS4B03G0574400	Dof	0.011	89.24
TraesCS6A03G0648300	MYB	0.011	88.87
TraesCS4D03G0040200LC	GATA	0.011	87.53
TraesCS6B03G0575600LC	GATA	0.012	86.58
TraesCS7A03G0482500	CO-like	0.012	86.4
TraesCS6D03G0415900	ERF	0.012	85.47
TraesCS4A03G0732700	GATA	0.012	84.4
TraesCS7D03G0466700	CO-like	0.012	83.73
TraesCS7D03G0915900	M-type_MADS	0.012	83.29
TraesCS6D03G0654900	CO-like	0.012	83.02
TraesCS6A03G0503300	Trihelix	0.012	82.27
TraesCS6D03G0220100	B3	0.012	82.06
TraesCS3B03G0849100	TCP	0.012	81.69
TraesCS7B03G0297700	CO-like	0.012	80.91
TraesCS3D03G0684800	TCP	0.013	79.7
TraesCS2D03G0150100	Dof	0.013	78.14
TraesCS1A03G0697700LC	FAR1	0.013	78.04
TraesCS4B03G0631600	MYB	0.013	77.38
TraesCS1D03G0670100	LSD	0.013	77.28
TraesCS1B03G0806900	LSD	0.013	77.05
TraesCS1A03G0706000	LSD	0.013	76.13
TraesCS6B03G0920100	CO-like	0.013	74.48
TraesCS3A03G0056400	bHLH	0.014	73.2
TraesCS7A03G0224800	Whirly	0.014	72.95
TraesCS7D03G0849000	GATA	0.014	72.66
TraesCS3D03G0957900	bHLH	0.014	72
TraesCS3A03G0053500	NF-YB	0.014	69.37
TraesCS1B03G1205700	MYB_related	0.015	68.48
TraesCS3D03G0732200	bZIP	0.015	67.21
TraesCS7D03G0208800	Whirly	0.015	67.14
TraesCS4A03G0983900	Whirly	0.015	66.9
TraesCS6D03G0444200	Trihelix	0.015	66.17
TraesCS7B03G0726700	GATA	0.015	65.83
TraesCS6B03G0658400	Trihelix	0.015	65.69
TraesCS4B03G0185100	Dof	0.015	64.53
TraesCS1B03G1205500	MYB_related	0.016	62.62
TraesCS1D03G0982800	MYB_related	0.016	61
TraesCS2A03G0155500	Dof	0.017	59.86
TraesCS7D03G0824300	HB-other	0.017	58.97
TraesCS3B03G0462000	G2-like	0.017	58.84
TraesCS7B03G0698500	HB-other	0.018	56.07
TraesCS3B03G0038200	bHLH	0.019	53.84
TraesCS1D03G0538800	bHLH	0.019	53.19
TraesCS3A03G0376200	G2-like	0.019	52.16
TraesCS1A03G0728800	bHLH	0.019	51.76
TraesCS3B03G0040400	NF-YB	0.019	51.43
TraesCS2D03G0397500	WRKY	0.02	51.12
TraesCS3D03G0362600	G2-like	0.02	50.41
TraesCS1B03G0652600	bHLH	0.021	46.78
TraesCS5B03G1348300	MYB	0.022	45.71
TraesCS5A03G0449100	CO-like	0.022	45.68
TraesCS5D03G1215200	MYB	0.022	45.45
TraesCS2A03G0379600	WRKY	0.022	44.72
TraesCS4A03G0802300	MYB	0.023	44.4
TraesCS1B03G0832300	bHLH	0.023	43.64
TraesCS7A03G0909500	HB-other	0.023	43.58
TraesCS2B03G0957000	CO-like	0.023	43.24
TraesCS7A03G0836500	G2-like	0.023	42.87
TraesCS1D03G0692800	bHLH	0.024	41.23
TraesCS4B03G0610600	NF-YC	0.024	41
TraesCS7A03G0785400	NAC	0.025	39.27
TraesCS7B03G0623500	NAC	0.026	38.98
TraesCS4D03G0541200	NF-YC	0.027	36.58
TraesCS7D03G0750800	NAC	0.028	35.42
TraesCS7A03G1235800	WRKY	0.045	22.46
TraesCS7D03G1176000	WRKY	0.046	21.86
